# Supplementary material for: Evaluating the Potential for Smoke from Stubble Burning to Taint Grapes and Wine
Source: Molecules. 2021 Dec 13;26(24):7540. doi: 10.3390/molecules26247540 (PMC8703940; doi:10.3390/molecules26247540)
Supplement: Supplementary file 1 [file molecules-26-07540-s001.zip]

Archive with 1 entries (1 files):
- molecules-1486627-supplementary.pdf
